# Supplementary material for: The Effect of Stereocomplexation and Crystallinity on the Degradation of Polylactide Nanoparticles
Source: Nanomaterials (Basel). 2024 Feb 28;14(5):440. doi: 10.3390/nano14050440 (PMC10934930; doi:10.3390/nano14050440)
Supplement: Supplementary file 1 [file nanomaterials-14-00440-s001.zip]

Archive with 1 entries (1 files):
- nanomaterials-2832395-supplementary.pdf
